# Supplementary material for: Association between physical activity and body posture: a systematic review and meta-analysis
Source: BMC Public Health. 2023 Aug 30;23:1670. doi: 10.1186/s12889-023-16617-4 (PMC10470156; doi:10.1186/s12889-023-16617-4)
Supplement: Supplementary file 1 — Additional file 1: Supplementary Table 1. The raw data used for examining relationship between physical activity and posture. Supplementary Table 2. The raw data used for examining Odd ratios between physical activity and posture. Supplementary Table 3. The raw data used for examining corelation between physical activity and spinal scoliosis. Supplementary Table 4. The raw data used for examining corelation between physical activity and lumbar lordosis. [file 12889_2023_16617_MOESM1_ESM.xlsx]

## Sheet: PA and Posture Correlations
Supplementary table 1: The raw data used for examining relationship between physical activity and posture
	Latalski et al, 2013	p-value for correlation	0.014	2	380	3	0.253958	0.103832	0.253454	0.103626			14	20.2
	Fernani et al, 2017	p-value for correlation	0.816	2	100	3	0.0471376	0.203126	0.046776	0.201567			19.38	22.12	62.05	1.65
	Balko et al, 2017	p-value for correlation	0.0001	2	50	3	1.22499	0.342102	1.20574	0.336729			10.5
	Poschl et al, 2019a	p-value for correlation	0.05	2	49	3	0.586885	0.307318	0.57747	0.302388			15.94	21.66
	Poschl et al, 2019b	p-value for correlation	0.05	2	51	3	0.574164	0.300335	0.565331	0.295715			15.94	21.66
	Sidlauskiene et al, 2019	p-value for correlation	0.001	2	532	3	0.287466	0.0878502	0.287059	0.0877258			12.99
	Asadi et al, 2020	p-value for correlation	0.001	2	346	3	0.357901	0.109705	0.35712	0.109466			11.51	19.92	44.7	1.48
	Bertoncello et al, 2021	p-value for correlation	0.02	2	840	3	0.161033	0.0693538	0.160889	0.0692917			8.9
	Jandric and Kragulj, 2021	p-value for correlation	0.06	2	212	3	0.260984	0.139516	0.260051	0.139017			12.74
	Koumantakis et al, 2021a	Corr, N	0.03	112		3	0.060027	0.191652	0.0596168	0.190342			20	23.1	69.7	1.73
	Koumantakis et al, 2021b	Corr, N	0.02	112		3	0.040008	0.191604	0.0397346	0.190294			20	23.1	69.7	1.73
	Sarvari et al, 2022 a	Corr, N	0.318	150		3	0.670822	0.173989	0.667417	0.173106			22.86	22.48	57.68	1.59
	Sarvari et al, 2022 b	Corr, N	0.281	150		2	-0.585595	0.171883	-0.582622	0.17101			22.86	22.48	57.68	1.59
	Sarvari et al, 2022 c	Corr, N	0.264	150		2	-0.547421	0.171025	-0.544642	0.170157			22.86	22.48	57.68	1.59

## Sheet: PA and Posture OR
Supplementary table 2: The raw data used for examining Odd ratios between physical activity and posture
	Juskeliene et al, 1996a	High	1	0.999	1.001	0.95	1	0	0.000510214	6.45
	Juskeliene et al, 1996b	Moderate	1.91	1.06	3.5	0.95	1.91	0.647103	0.304723	6.45
	Juskeliene et al, 1996c	Low	3.23	1.57	6.71	0.95	3.23	1.17248	0.370548	6.45
	Silman et al, 1997a	Low	1	0.999	1.001	0.95	1	0	0.000510214	64.77	26.85
	Silman et al, 1997b	Moderate	1.1	0.9	1.37	0.95	1.1	0.0953102	0.107189	64.77	26.85
	Silman et al, 1997c	High	1.4	1.1	1.8	0.95	1.4	0.336472	0.125634	64.77	26.85
	Silman et al, 1997d	Low	1	0.999	1.001	0.95	1	0	0.000510214	64.77	26.85
	Silman et al, 1997e	Moderate	1.1	0.9	1.33	0.95	1.1	0.0953102	0.0996292	64.77	26.85
	Silman et al, 1997f	High	1.1	0.9	1.37	0.95	1.1	0.0953102	0.107189	64.77	26.85
	Ismail et al, 2000a	High	1.277	1.092	1.492	0.95	1.277	0.244514	0.0796205	64.4
	Ismail et al, 2000b	High	1.3	1.106	1.528	0.95	1.3	0.262364	0.082453	64.4
	Ismail et al, 2000c	High	1.338	1.057	1.695	0.95	1.338	0.291176	0.120474	64.4
	Araújo et al, 2014a	Low	1	0.999	1.001	0.95	1	0	0.000510214
	Araújo et al, 2014b	Moderate	0.602	0.41	0.884	0.95	0.602	-0.507498	0.195998
	Araújo et al, 2014c	High	0.574	0.386	0.853	0.95	0.574	-0.555126	0.20228
	Batistão et al, 2016	Low	2.37	1.49	3.77	0.95	2.37	0.86289	0.236815	10.6	17.9	38.6	1.5
	Tobias et al, 2019a	Low	1.18	1.03	1.36	0.95	1.18	0.165514	0.0709008	15
	Tobias et al, 2019b	Moderate	0.89	0.77	1.02	0.95	0.89	-0.116534	0.0717277	15
	Tobias et al, 2019c	High	0.69	0.59	0.817	0.95	0.69	-0.371064	0.0830415	15
	Golalizadeh et al, 2020a	Low	1.142	0.729	1.788	0.95	1.142	0.132781	0.228876	16.34	21.19	55.62
	Golalizadeh et al, 2020b	Moderate	0.884	0.512	1.525	0.95	0.884	-0.123298	0.27843	16.34	21.19
	de Assis et al, 2021a	High	1	0.999	1.001	0.95	1	0	0.000510214	13.9
	de Assis et al, 2021b	Moderate	2.64	1.18	5.89	0.95	2.64	0.970779	0.410146	13.9
	de Assis et al, 2021c	Low	0.94	0.37	2.38	0.95	0.94	-0.0618754	0.474844	13.9
	Scaturro et al, 2021	Moderate	0.44	0.1	1.96	0.95	0.44	-0.820981	0.759078	11.7

## Sheet: PA and Scoliosis
Supplementary table 3: The raw data used for examining corelation between physical activity and spinal scoliosis
	Golalizadeh et al, 2020a	Low	1.25	0.23	6.74	0.95	1.25	0.223144	0.861683
	Golalizadeh et al, 2020b	Moderate	1.1	0.14	8.41	0.95	1.1	0.0953102	1.0448
	Tobias et al, 2019a	Low	1.18	1.03	1.36	0.95	1.18	0.165514	0.0709008
	Tobias et al, 2019b	Moderate	0.89	0.77	1.02	0.95	0.89	-0.116534	0.0717277
	Tobias et al, 2019c	High	0.69	0.59	0.817	0.95	0.69	-0.371064	0.0830415
	De Assis et al, 2021a	High	1	0.999	1.001	0.95	1	0	0.000510214
	De Assis et al, 2021b	Moderate	2.64	1.18	5.89	0.95	2.64	0.970779	0.410146
	De Assis et al, 2021c	Low	0.94	0.37	2.38	0.95	0.94	-0.0618754	0.474844
	Scaturro et al, 2021	Moderate	0.44	0.1	1.96	0.95	0.44	-0.820981	0.759078

## Sheet: PA and Lordosis
Supplementary table 4: The raw data used for examining corelation between physical activity and lumbar lordosis
	Asadi et al, 2020	0.062	346	2	-0.062	0.0537874	-0.0620796	0.0539949
	Koumantakis et al, 2021	0.02	112	3	0.02	0.0957443	0.0200027	0.0957826
	Sarvari et al, 2022	0.264	150	2	-0.264	0.0767302	-0.270403	0.0824786
